# Supplementary material for: Evolution of Acinetobacter baumannii In Vivo: International Clone II, More Resistance to Ceftazidime, Mutation in ptk
Source: Front Microbiol. 2017 Jul 10;8:1256. doi: 10.3389/fmicb.2017.01256 (PMC5502287; doi:10.3389/fmicb.2017.01256)
Supplement: Supplementary file 5 [file Table_1.XLSX]

## Sheet: Sheet1
Table S1 the detailed information of the strains used in this study
Name	Pair	Group	Isolation time	Hospital	ST1	gltA	gyrB	gdhB	recA	cpn60	gpi	rpoD	ST2	cpn60	fusA	gltA	pyrG	recA	rplB	rpoB	AK	CI	C	SM	S	MEM	TET	CAZ	AZM	KANA	Accession
XH506	1	A	2014-06-20	SRRSH	208	1	3	3	2	2	97	3	2	2	2	2	2	2	2	2	>256	128	256	>256	>320	32	>256	64	>256	>256	LYLM00000000
XH507	1	B	2014-09-14	SRRSH	208	1	3	3	2	2	97	3	2	2	2	2	2	2	2	2	>256	128	128	>256	>320	16	>256	128	>256	>256	LYLL00000000
XH508	2	A	2014-05-23	SRRSH	191	1	3	3	2	2	94	3	2	2	2	2	2	2	2	2	2	128	256	128	>320	128	32	128	64	256	LYLK00000000
XH509	2	B	2014-09-05	SRRSH	191	1	3	3	2	2	94	3	2	2	2	2	2	2	2	2	1	128	128	64	>320	128	8	128	16	1	LYLJ00000000
XH510	3	A	2014-04-23	SRRSH	195	1	3	3	2	2	96	3	2	2	2	2	2	2	2	2	>256	128	128	>256	>320	128	>256	>256	>256	>256	LYLI00000000
XH511	3	B	2014-07-23	SRRSH	195	1	3	3	2	2	96	3	2	2	2	2	2	2	2	2	>256	128	128	>256	>320	128	>256	>256	>256	>256	LYLH00000000
XH512	4	A	2014-06-08	SRRSH	462	31	33	59	40	16	142	7	46	5	12	11	2	14	9	14	2	128	256	4	10	32	128	32	64	1	LYLG00000000
XH513	4	B	2014-08-20	SRRSH	195	1	3	3	2	2	96	3	2	2	2	2	2	2	2	2	>256	32	128	>256	>320	128	>256	>256	>256	>256	LYLF00000000
XH514	5	A	2014-07-09	SRRSH	195	1	3	3	2	2	96	3	2	2	2	2	2	2	2	2	>256	128	256	>256	40	64	>256	>256	>256	>256	LYLE00000000
XH515	5	B	2014-09-20	SRRSH	547	1	3	3	2	2	157	3	2	2	2	2	2	2	2	2	>256	32	128	>256	>320	128	>256	>256	>256	>256	LYLD00000000
XH545	6	A	2014-06-01	SRRSH	462	31	33	59	40	16	142	7	46	5	12	11	2	14	9	14	>256	256	256	8	10	64	>256	64	64	1	LYLC00000000
XH546	6	B	2014-08-17	SRRSH	208	1	3	3	2	2	97	3	2	2	2	2	2	2	2	2	>256	128	256	>256	>320	64	>256	128	>256	>256	LYLB00000000
XH547	7	A	2014-06-17	SRRSH	195	1	3	3	2	2	96	3	2	2	2	2	2	2	2	2	>256	64	128	>256	>320	128	>256	>256	>256	>256	LYLA00000000
XH548	7	B	2014-11-01	SRRSH	195	1	3	3	2	2	96	3	2	2	2	2	2	2	2	2	256	32	128	256	>320	32	>256	256	>256	>256	LYKZ00000000
XH549	8	A	2014-09-15	SRRSH	208	1	3	3	2	2	97	3	2	2	2	2	2	2	2	2	>256	256	256	>256	>320	32	>256	256	>256	>256	LYKY00000000
XH550	8	B	2014-11-05	SRRSH	208	1	3	3	2	2	97	3	2	2	2	2	2	2	2	2	1	128	256	>256	40	256	>256	256	4	1	LYKX00000000
XH551	9	A	2014-09-30	SRRSH	704	11	20	14	20	37	190	15	68	20	24	26	14	23	16	23	2	1	128	8	2.5	0.5	4	8	4	2	LYKW00000000
XH552	9	B	2014-11-29	SRRSH	195	1	3	3	2	2	96	3	2	2	2	2	2	2	2	2	>256	128	>256	>256	160	64	>256	>256	>256	>256	LYKV00000000
XH553	10	A	2014-05-26	SRRSH	462	31	33	59	40	16	142	7	46	5	12	11	2	14	9	14	1	64	128	8	2.5	128	64	16	64	1	LYKU00000000
XH554	10	B	2014-10-04	SRRSH	195	1	3	3	2	2	96	3	2	2	2	2	2	2	2	2	>256	32	128	128	>320	64	>256	256	>256	>256	LYKT00000000
XH595	11	A	2015-01-11	WJH	195	1	3	3	2	2	96	3	2	2	2	2	2	2	2	2	256	64	128	>256	20	32	>256	>256	>256	>256	LYKS00000000
XH606	11	B	2015-02-15	WJH	191	1	3	3	2	2	94	3	2	2	2	2	2	2	2	2	>256	256	256	32	>320	32	64	64	>256	>256	LYKR00000000
XH639	12	A	2014-08-29	SRRSH	1342	33	47	56	1	32	160	5	875	8	2	5	2	3	1	51	0.5	0.25	128	8	5	0.5	4	4	2	1	LYKQ00000000
XH640	12	B	2014-10-28	SRRSH	784	1	3	3	2	2	107	3	2	2	2	2	2	2	2	2	2	64	128	>256	>320	64	>256	128	128	>256	LYKP00000000
XH641	13	A	2014-11-24	SRRSH	1333	31	33	59	40	16	16	7	46	5	12	11	2	14	9	14	1	64	128	4	2.5	128	32	32	64	1	LYKO00000000
XH642	13	B	2015-01-10	SRRSH	1333	31	33	59	40	16	16	7	46	5	12	11	2	14	9	14	1	256	128	8	2.5	64	32	32	64	1	LYKN00000000
XH643	14	A	2014-06-18	SRRSH	191	1	3	3	2	2	94	3	2	2	2	2	2	2	2	2	>256	128	256	64	>320	64	32	128	>256	>256	LYKM00000000
XH644	14	B	2014-12-18	SRRSH	784	1	3	3	2	2	107	3	2	2	2	2	2	2	2	2	>256	128	256	>256	>320	64	>256	128	>256	>256	LYKL00000000
XH645	15	A	2014-07-26	SRRSH	1345	100	17	164	1	1	278	76	878	3	16	136	2	3	4	29	4	128	128	256	>320	0.125	128	8	128	2	LYKK00000000
XH646	15	B	2014-12-14	SRRSH	784	1	3	3	2	2	107	3	2	2	2	2	2	2	2	2	2	128	256	>256	>320	32	>256	128	128	2	LYKJ00000000
XH647	16	A	2014-10-13	SRRSH	1332	31	33	59	40	16	97	7	46	5	12	11	2	14	9	14	4	128	256	64	>320	64	>256	8	128	4	LYKI00000000
XH648	16	B	2014-12-02	SRRSH	1333	31	33	59	40	16	16	7	46	5	12	11	2	14	9	14	0.5	128	256	2	2.5	64	64	32	128	1	LYKH00000000
XH649	17	A	2014-10-01	SRRSH	784	1	3	3	2	2	107	3	2	2	2	2	2	2	2	2	2	128	128	>256	40	128	>256	128	128	>256	LYKG00000000
XH650	17	B	2014-11-03	SRRSH	195	1	3	3	2	2	96	3	2	2	2	2	2	2	2	2	>256	256	>256	>256	>320	64	>256	>256	>256	>256	LYKF00000000
XH653	18	A	2014-07-11	SRRSH	704	11	20	14	20	37	190	15	68	20	24	26	14	23	16	23	2	0.5	128	2	5	0.25	8	8	8	2	LYKE00000000
XH654	18	B	2015-01-12	SRRSH	704	11	20	14	20	37	190	15	68	20	24	26	14	23	16	23	2	0.25	128	2	5	0.125	8	8	8	2	LYKD00000000
XH661	19	A	2014-12-07	SRRSH	1333	31	33	59	40	16	16	7	46	5	12	11	2	14	9	14	1	128	256	2	2.5	64	32	16	128	1	LYKC00000000
XH662	19	B	2015-02-28	SRRSH	1333	31	33	59	40	16	16	7	46	5	12	11	2	14	9	14	1	128	128	4	2.5	64	32	16	128	1	LYKB00000000
XH663	20	A	2015-01-20	SRRSH	381	1	81	3	2	2	16	3	2	2	2	2	2	2	2	2	>256	128	256	256	>320	64	64	128	>256	>256	LYKA00000000
XH664	20	B	2015-03-06	SRRSH	1333	31	33	59	40	16	16	7	46	5	12	11	2	14	9	14	0.25	256	256	32	40	128	64	32	128	0.25	LYJZ00000000
XH665	21	A	2015-01-14	SRRSH	547	1	3	3	2	2	157	3	2	2	2	2	2	2	2	2	>256	64	256	>256	>320	128	>256	>256	>256	>256	LYJY00000000
XH666	21	B	2015-03-06	SRRSH	547	1	3	3	2	2	157	3	2	2	2	2	2	2	2	2	>256	64	256	>256	>320	128	>256	>256	>256	>256	LYJX00000000
XH667	22	A	2015-02-12	SRRSH	208	1	3	3	2	2	97	3	2	2	2	2	2	2	2	2	1	64	256	>256	80	32	>256	128	8	256	LYJW00000000
XH668	22	B	2015-03-30	SRRSH	1333	31	33	59	40	16	16	7	46	5	12	11	2	14	9	14	0.25	128	256	4	5	32	32	16	128	1	LYJV00000000
XH669	23	A	2015-02-08	SRRSH	381	1	81	3	2	2	16	3	2	2	2	2	2	2	2	2	>256	256	>256	128	>320	64	64	128	>256	>256	LYJU00000000
XH670	23	B	2015-04-01	SRRSH	381	1	81	3	2	2	16	3	2	2	2	2	2	2	2	2	>256	256	>256	32	>320	64	64	64	>256	>256	LYJT00000000
XH671	24	A	2015-01-26	SRRSH	208	1	3	3	2	2	97	3	2	2	2	2	2	2	2	2	256	64	>256	>256	>320	64	>256	128	>256	>256	LYJS00000000
XH672	24	B	2015-03-10	SRRSH	208	1	3	3	2	2	97	3	2	2	2	2	2	2	2	2	128	128	256	256	>320	64	256	64	>256	>256	LYJR00000000
XH673	25	A	2015-02-14	SRRSH	1333	31	33	59	40	16	16	7	46	5	12	11	2	14	9	14	1	64	256	2	2.5	64	32	32	128	1	LYJQ00000000
XH674	25	B	2015-03-18	SRRSH	1333	31	33	59	40	16	16	7	46	5	12	11	2	14	9	14	0.5	64	256	4	2.5	64	32	16	128	1	LYJP00000000
XH608	26	A	2014-12-13	ZJFH	191	1	3	3	2	2	94	3	2	2	2	2	2	2	2	2	>256	256	>256	128	>320	32	64	128	>256	>256	LYJO00000000
XH850	26	B	2015-05-16	ZJFH	191	1	3	3	2	2	94	3	2	2	2	2	2	2	2	2	1	128	64	128	>320	128	8	>256	64	>256	LYJN00000000
XH851	27	A	2015-02-13	ZJFH	195	1	3	3	2	2	96	3	2	2	2	2	2	2	2	2	>256	64	128	>256	>320	128	>256	>256	>256	>256	LYJM00000000
XH854	27	B	2015-03-30	ZJFH	195	1	3	3	2	2	96	3	2	2	2	2	2	2	2	2	>256	64	128	>256	>320	128	>256	>256	>256	>256	LYJL00000000
XH679	28	A	2012-03-30	ZJFH	451	1	3	3	2	2	142	3	2	2	2	2	2	2	2	2	1	256	128	>256	>320	32	>256	256	64	2	LYJK00000000
XH680	28	B	2012-06-03	ZJFH	195	1	3	3	2	2	96	3	2	2	2	2	2	2	2	2	>256	64	128	>256	>320	128	>256	>256	>256	>256	LYJJ00000000
XH681	29	A	2013-12-27	ZJFH	1346	1	38	12	1	57	67	116	879	50	3	2	2	3	1	4	1	0.25	128	16	5	0.5	16	8	4	2	LYJI00000000
XH682	29	B	2014-02-23	ZJFH	195	1	3	3	2	2	96	3	2	2	2	2	2	2	2	2	>256	32	128	256	>320	64	>256	>256	>256	>256	LYJH00000000
XH683	30	A	2012-06-28	ZJFH	642	22	15	13	12	4	169	2	23	1	3	10	1	4	4	4	16	128	256	>256	>320	32	>256	16	16	8	LYJG00000000
XH684	30	B	2012-08-24	ZJFH	208	1	3	3	2	2	97	3	2	2	2	2	2	2	2	2	>256	128	256	>256	>320	64	>256	128	>256	>256	LYJF00000000
XH685	31	A	2014-01-13	ZJFH	451	1	3	3	2	2	142	3	2	2	2	2	2	2	2	2	>256	256	>256	>256	>320	64	>256	128	>256	>256	LYJE00000000
XH686	31	B	2014-03-14	ZJFH	208	1	3	3	2	2	97	3	2	2	2	2	2	2	2	2	>256	128	256	>256	>320	64	>256	128	>256	>256	LYJD00000000
XH687	32	A	2013-01-31	ZJFH	208	1	3	3	2	2	97	3	2	2	2	2	2	2	2	2	>256	128	256	>256	>320	128	>256	128	>256	>256	LYJC00000000
XH688	32	B	2013-03-04	ZJFH	191	1	3	3	2	2	94	3	2	2	2	2	2	2	2	2	>256	64	256	>256	>320	64	32	128	>256	>256	LYJB00000000
XH689	33	A	2014-03-05	ZJFH	784	1	3	3	2	2	107	3	2	2	2	2	2	2	2	2	2	128	256	>256	>320	128	>256	128	128	>256	LYJA00000000
XH690	33	B	2014-04-16	ZJFH	784	1	3	3	2	2	107	3	2	2	2	2	2	2	2	2	2	128	128	>256	>320	64	>256	128	128	>256	LYIZ00000000
XH693	34	A	2014-07-31	ZJFH	447	1	15	13	12	4	106	2	10	1	3	2	1	4	4	4	1	32	128	16	10	0.5	8	16	4	2	LYIY00000000
XH694	34	B	2014-11-21	ZJFH	1347	51	12	49	11	48	280	4	106	3	3	16	1	13	1	1	1	<0.125	64	16	10	0.5	8	16	2	4	LYIX00000000
XH697	35	A	2013-05-13	ZJFH	191	1	3	3	2	2	94	3	2	2	2	2	2	2	2	2	>256	64	>256	>256	>320	32	>256	128	>256	>256	LYIW00000000
XH698	35	B	2013-06-18	ZJFH	208	1	3	3	2	2	97	3	2	2	2	2	2	2	2	2	>256	32	256	16	>320	32	32	128	>256	>256	LYIV00000000
XH701	36	A	2014-08-26	ZJFH	547	1	3	3	2	2	157	3	2	2	2	2	2	2	2	2	2	128	128	>256	20	32	>256	>256	64	4	LYIU00000000
XH702	36	B	2014-11-14	ZJFH	191	1	3	3	2	2	94	3	2	2	2	2	2	2	2	2	2	256	>256	32	>320	64	64	128	64	256	LYIT00000000
XH703	37	A	2013-06-05	ZJFH	462	31	33	59	40	16	142	7	46	5	12	11	2	14	9	14	8	64	256	128	5	64	8	16	64	8	LYIS00000000
XH704	37	B	2014-03-28	ZJFH	195	1	3	3	2	2	96	3	2	2	2	2	2	2	2	2	1	64	128	>256	>320	64	>256	>256	64	1	LYIR00000000
XH705	38	A	2014-09-13	ZJFH	195	1	3	3	2	2	96	3	2	2	2	2	2	2	2	2	>256	64	256	>256	>320	128	>256	>256	>256	>256	LYIQ00000000
XH706	38	B	2014-10-22	ZJFH	208	1	3	3	2	2	97	3	2	2	2	2	2	2	2	2	>256	128	256	>256	>320	32	>256	128	>256	>256	LYIP00000000
XH707	39	A	2014-05-15	ZJFH	784	1	3	3	2	2	107	3	2	2	2	2	2	2	2	2	1	128	256	>256	>320	32	>256	128	64	256	LYIO00000000
XH708	39	B	2014-06-20	ZJFH	195	1	3	3	2	2	96	3	2	2	2	2	2	2	2	2	>256	64	256	>256	>320	128	>256	>256	>256	>256	LYIN00000000
XH709	40	A	2012-05-24	ZJFH	191	1	3	3	2	2	94	3	2	2	2	2	2	2	2	2	>256	128	>256	256	>320	64	16	128	>256	>256	LYIM00000000
XH710	40	B	2012-11-26	ZJFH	195	1	3	3	2	2	96	3	2	2	2	2	2	2	2	2	>256	128	128	>256	>320	128	>256	>256	>256	>256	LYIL00000000
XH713	41	A	2013-04-24	ZJFH	191	1	3	3	2	2	94	3	2	2	2	2	2	2	2	2	4	128	256	64	>320	64	16	128	64	2	LYIK00000000
XH714	41	B	2013-06-06	ZJFH	191	1	3	3	2	2	94	3	2	2	2	2	2	2	2	2	>256	128	256	64	>320	64	32	128	>256	>256	LYIJ00000000
XH715	42	A	2014-02-27	ZJFH	195	1	3	3	2	2	96	3	2	2	2	2	2	2	2	2	>256	64	128	>256	>320	128	>256	>256	>256	>256	LYII00000000
XH717	42	B	2014-04-05	ZJFH	195	1	3	3	2	2	96	3	2	2	2	2	2	2	2	2	>256	256	256	>256	>320	128	>256	>256	>256	>256	LYIH00000000
XH718	43	A	2014-01-06	ZJFH	784	1	3	3	2	2	107	3	2	2	2	2	2	2	2	2	2	128	128	>256	320	64	>256	128	64	>256	LYIG00000000
XH719	43	B	2014-02-21	ZJFH	784	1	3	3	2	2	107	3	2	2	2	2	2	2	2	2	2	128	128	>256	320	32	>256	64	64	>256	LYIF00000000
XH720	44	A	2014-05-22	ZJFH	195	1	3	3	2	2	96	3	2	2	2	2	2	2	2	2	>256	128	128	>256	>320	128	>256	>256	>256	>256	LYIE00000000
XH721	44	B	2014-10-10	ZJFH	195	1	3	3	2	2	96	3	2	2	2	2	2	2	2	2	>256	256	128	>256	>320	128	>256	>256	>256	>256	LYID00000000
XH722	45	A	2013-04-17	ZJFH	784	1	3	3	2	2	107	3	2	2	2	2	2	2	2	2	2	64	128	>256	320	64	>256	128	64	>256	LYIC00000000
XH723	45	B	2013-05-18	ZJFH	784	1	3	3	2	2	107	3	2	2	2	2	2	2	2	2	2	128	128	>256	320	64	>256	128	64	>256	LYIB00000000
XH724	46	A	2014-03-19	ZJFH	784	1	3	3	2	2	107	3	2	2	2	2	2	2	2	2	2	128	128	>256	320	64	>256	128	64	>256	LYIA00000000
XH726	46	B	2014-08-26	ZJFH	195	1	3	3	2	2	96	3	2	2	2	2	2	2	2	2	>256	128	256	>256	80	64	>256	>256	>256	>256	LYHZ00000000
XH727	47	A	2013-11-08	ZJFH	208	1	3	3	2	2	97	3	2	2	2	2	2	2	2	2	4	256	256	>256	>320	32	>256	128	64	>256	LYHY00000000
XH728	47	B	2014-02-06	ZJFH	208	1	3	3	2	2	97	3	2	2	2	2	2	2	2	2	4	128	256	>256	>320	32	>256	64	64	>256	LYHX00000000
XH729	48	A	2014-05-23	ZJFH	462	31	33	59	40	16	142	7	46	5	12	11	2	14	9	14	4	128	256	64	>320	32	>256	16	64	4	LYHW00000000
XH730	48	B	2014-06-30	ZJFH	462	31	33	59	40	16	142	7	46	5	12	11	2	14	9	14	4	128	256	64	>320	32	>256	16	64	4	LYHV00000000
XH731	49	A	2014-03-26	ZJFH	195	1	3	3	2	2	96	3	2	2	2	2	2	2	2	2	>256	128	256	>256	80	64	>256	>256	>256	>256	LYHU00000000
XH732	49	B	2014-05-01	ZJFH	195	1	3	3	2	2	96	3	2	2	2	2	2	2	2	2	>256	128	>256	>256	>320	64	>256	>256	>256	>256	LYHT00000000
XH733	50	A	2013-06-02	ZJFH	208	1	3	3	2	2	97	3	880	2	2	2	2	2	77	2	32	128	256	>256	>320	1	>256	128	64	>256	LYHS00000000
XH735	50	B	2013-07-26	ZJFH	191	1	3	3	2	2	94	3	2	2	2	2	2	2	2	2	256	128	128	16	>320	128	16	64	>256	>256	LYHR00000000
XH736	51	A	2013-12-25	ZJFH	195	1	3	3	2	2	96	3	2	2	2	2	2	2	2	2	>256	128	256	>256	>320	128	>256	>256	>256	>256	LYHQ00000000
XH737	51	B	2014-02-05	ZJFH	195	1	3	3	2	2	96	3	2	2	2	2	2	2	2	2	>256	64	256	>256	>320	128	>256	>256	>256	>256	LYHP00000000
XH738	52	A	2013-10-10	ZJFH	195	1	3	3	2	2	96	3	2	2	2	2	2	2	2	2	>256	64	256	>256	>320	128	>256	>256	>256	>256	LYHO00000000
XH739	52	B	2013-12-15	ZJFH	195	1	3	3	2	2	96	3	2	2	2	2	2	2	2	2	>256	>256	>256	>256	>320	128	>256	>256	>256	>256	LYHN00000000
XH740	53	A	2013-11-22	ZJFH	368	1	3	3	2	2	140	3	2	2	2	2	2	2	2	2	>256	64	>256	>256	>320	128	>256	>256	>256	>256	LYHM00000000
XH741	53	B	2014-01-09	ZJFH	195	1	3	3	2	2	96	3	2	2	2	2	2	2	2	2	>256	64	256	>256	>320	128	>256	>256	>256	>256	LYHL00000000
XH742	54	A	2014-05-01	ZJFH	195	1	3	3	2	2	96	3	2	2	2	2	2	2	2	2	>256	128	256	>256	80	64	>256	>256	>256	>256	LYHK00000000
XH743	54	B	2014-06-07	ZJFH	195	1	3	3	2	2	96	3	2	2	2	2	2	2	2	2	>256	64	256	>256	80	64	>256	>256	>256	>256	LYHJ00000000
XH744	55	A	2014-01-08	ZJFH	195	1	3	3	2	2	96	3	2	2	2	2	2	2	2	2	>256	64	256	>256	>320	128	>256	>256	>256	>256	LYHI00000000
XH745	55	B	2015-02-06	ZJFH	195	1	3	3	2	2	96	3	2	2	2	2	2	2	2	2	>256	128	>256	>256	>320	64	>256	256	>256	>256	LYHH00000000
XH746	56	A	2013-09-20	ZJFH	547	1	3	3	2	2	157	3	2	2	2	2	2	2	2	2	4	64	256	>256	>320	256	>256	>256	64	2	LYHG00000000
XH747	56	B	2013-11-30	ZJFH	208	1	3	3	2	2	97	3	2	2	2	2	2	2	2	2	>256	64	>256	>256	>320	128	>256	128	>256	>256	LYHF00000000
XH748	57	A	2013-06-28	ZJFH	208	1	3	3	2	2	97	3	2	2	2	2	2	2	2	2	2	128	>256	>256	>320	32	>256	128	64	>256	LYHE00000000
XH749	57	B	2014-06-11	ZJFH	469	1	12	3	2	2	103	3	2	2	2	2	2	2	2	2	4	256	>256	32	>320	32	16	128	64	2	LYHD00000000
XH750	58	A	2012-08-30	ZJFH	195	1	3	3	2	2	96	3	2	2	2	2	2	2	2	2	>256	64	256	>256	>320	128	>256	>256	>256	>256	LYHC00000000
XH751	58	B	2013-04-25	ZJFH	195	1	3	3	2	2	96	3	2	2	2	2	2	2	2	2	>256	128	256	>256	>320	128	>256	>256	>256	>256	LYHB00000000
XH752	59	A	2014-05-26	ZJFH	195	1	3	3	2	2	96	3	2	2	2	2	2	2	2	2	>256	128	256	>256	20	64	>256	>256	>256	>256	LYHA00000000
XH753	59	B	2014-06-29	ZJFH	195	1	3	3	2	2	96	3	2	2	2	2	2	2	2	2	>256	128	256	>256	10	64	>256	256	>256	>256	LYGZ00000000
XH754	60	A	2011-07-09	ZJFH	451	1	3	3	2	2	142	3	2	2	2	2	2	2	2	2	4	256	256	>256	>320	128	>256	128	128	2	LYGY00000000
XH755	60	B	2011-08-11	ZJFH	195	1	3	3	2	2	96	3	2	2	2	2	2	2	2	2	>256	64	128	>256	>320	128	256	>256	>256	>256	LYGX00000000
XH756	61	A	2014-07-26	ZJFH	191	1	3	3	2	2	94	3	2	2	2	2	2	2	2	2	2	128	>256	32	>320	128	16	128	64	2	LYGW00000000
XH757	61	B	2014-11-08	ZJFH	191	1	3	3	2	2	94	3	2	2	2	2	2	2	2	2	2	128	>256	32	>320	128	16	128	64	2	LYGV00000000
XH762	62	A	2013-08-10	ZJFH	1343	11	65	14	20	37	254	15	68	20	24	26	14	23	16	23	1	0.25	128	128	>320	0.25	32	4	4	2	LYGU00000000
XH763	62	B	2014-01-03	ZJFH	195	1	3	3	2	2	96	3	2	2	2	2	2	2	2	2	>256	64	256	>256	>320	64	>256	>256	>256	>256	LYGT00000000
XH764	63	A	2014-04-15	ZJFH	1344	33	12	59	11	32	157	5	338	8	5	5	26	13	1	2	1	0.5	256	16	80	0.25	4	4	1	2	LYGS00000000
XH765	63	B	2014-06-20	ZJFH	1348	56	100	137	7	51	279	74	93	17	20	23	10	20	18	27	0.5	<0.125	128	2	<1.25	<0.125	1	2	4	1	LYGR00000000
XH766	64	A	2014-03-14	ZJFH	191	1	3	3	2	2	94	3	2	2	2	2	2	2	2	2	>256	128	>256	32	>320	32	32	128	>256	>256	LYGQ00000000
XH767	64	B	2014-04-17	ZJFH	191	1	3	3	2	2	94	3	2	2	2	2	2	2	2	2	>256	64	>256	64	>320	32	64	64	>256	>256	LYGP00000000
XH768	65	A	2014-08-10	ZJFH	191	1	3	3	2	2	94	3	2	2	2	2	2	2	2	2	>256	128	>256	128	>320	32	32	128	>256	>256	LYGO00000000
XH769	65	B	2014-12-21	ZJFH	642	22	15	13	12	4	169	2	23	1	3	10	1	4	4	4	4	64	256	>256	>320	16	>256	32	8	4	LYGN00000000
XH770	66	A	2012-12-12	ZJFH	191	1	3	3	2	2	94	3	2	2	2	2	2	2	2	2	2	64	256	64	>320	32	32	128	128	2	LYGM00000000
XH771	66	B	2013-01-25	ZJFH	784	1	3	3	2	2	107	3	2	2	2	2	2	2	2	2	1	64	256	>256	>320	64	>256	256	128	2	LYGL00000000
XH778	67	A	2012-09-14	ZJFH	191	1	3	3	2	2	94	3	2	2	2	2	2	2	2	2	>256	64	256	64	>320	64	16	128	>256	>256	LYGK00000000
XH779	67	B	2013-03-27	ZJFH	195	1	3	3	2	2	96	3	2	2	2	2	2	2	2	2	>256	64	128	>256	>320	128	>256	>256	>256	>256	LYGJ00000000
XH786	68	A	2014-05-07	ZJFH	195	1	3	3	2	2	96	3	2	2	2	2	2	2	2	2	1	64	256	>256	80	64	>256	>256	128	1	LYGI00000000
XH787	68	B	2014-09-21	ZJFH	195	1	3	3	2	2	96	3	2	2	2	2	2	2	2	2	2	64	256	>256	80	64	>256	>256	128	2	LYGH00000000
XH792	69	A	2013-04-15	ZJFH	195	1	3	3	2	2	96	3	2	2	2	2	2	2	2	2	>256	64	256	>256	>320	128	>256	>256	>256	>256	LYGG00000000
XH793	69	B	2013-05-28	ZJFH	195	1	3	3	2	2	96	3	2	2	2	2	2	2	2	2	>256	64	256	>256	>320	128	>256	>256	>256	>256	LYGF00000000
XH794	70	A	2014-08-30	ZJFH	208	1	3	3	2	2	97	3	2	2	2	2	2	2	2	2	>256	64	128	>256	>320	64	16	128	>256	>256	LYGE00000000
XH795	70	B	2014-10-12	ZJFH	195	1	3	3	2	2	96	3	2	2	2	2	2	2	2	2	1	64	256	>256	40	64	>256	>256	64	>256	LYGD00000000
XH796	71	A	2014-05-14	ZJFH	1343	11	65	14	20	37	254	15	68	20	24	26	14	23	16	23	4	0.25	128	4	40	0.25	2	8	4	2	LYGC00000000
XH797	71	B	2014-06-26	ZJFH	195	1	3	3	2	2	96	3	2	2	2	2	2	2	2	2	>256	64	256	>256	>320	128	>256	>256	>256	>256	LYGB00000000
XH798	72	A	2014-03-19	ZJFH	784	1	3	3	2	2	107	3	2	2	2	2	2	2	2	2	0.5	128	256	>256	>320	32	>256	128	128	256	LYGA00000000
XH799	72	B	2014-05-01	ZJFH	784	1	3	3	2	2	107	3	2	2	2	2	2	2	2	2	1	64	256	>256	>320	32	>256	128	128	256	LYFZ00000000
XH800	73	A	2013-01-16	ZJFH	195	1	3	3	2	2	96	3	2	2	2	2	2	2	2	2	>256	64	256	>256	20	64	>256	>256	>256	>256	LYFY00000000
XH801	73	B	2013-11-04	ZJFH	368	1	3	3	2	2	140	3	2	2	2	2	2	2	2	2	>256	64	256	>256	>320	32	>256	>256	>256	>256	LYFX00000000
XH802	74	A	2014-12-04	ZJFH	784	1	3	3	2	2	107	3	2	2	2	2	2	2	2	2	2	64	128	>256	>320	128	>256	128	128	>256	LYFW00000000
XH803	74	B	2015-01-29	ZJFH	547	1	3	3	2	2	157	3	2	2	2	2	2	2	2	2	2	64	128	>256	40	64	>256	>256	64	4	LYFV00000000
XH804	75	A	2014-01-21	ZJFH	208	1	3	3	2	2	97	3	2	2	2	2	2	2	2	2	4	64	256	>256	>320	128	>256	128	64	>256	LYFU00000000
XH805	75	B	2014-03-01	ZJFH	195	1	3	3	2	2	96	3	2	2	2	2	2	2	2	2	>256	64	256	>256	>320	64	>256	>256	>256	>256	LYFT00000000
XH810	76	A	2012-04-10	ZJFH	191	1	3	3	2	2	94	3	2	2	2	2	2	2	2	2	>256	128	128	256	>320	64	16	256	>256	>256	LYFS00000000
XH811	76	B	2012-07-02	ZJFH	451	1	3	3	2	2	142	3	2	2	2	2	2	2	2	2	>256	64	128	>256	>320	64	>256	256	>256	>256	LYFR00000000
XH819	77	A	2014-12-28	ZJFH	540	1	3	3	2	2	160	3	2	2	2	2	2	2	2	2	4	64	256	128	>320	64	64	128	128	>256	LYFQ00000000
XH820	77	B	2015-02-01	ZJFH	540	1	3	3	2	2	160	3	2	2	2	2	2	2	2	2	>256	64	256	128	>320	64	64	>256	>256	>256	LYFP00000000
XH823	78	A	2013-02-20	ZJFH	208	1	3	3	2	2	97	3	2	2	2	2	2	2	2	2	4	64	256	>256	>320	32	>256	128	>256	>256	LYFO00000000
XH824	78	B	2013-03-27	ZJFH	195	1	3	3	2	2	96	3	2	2	2	2	2	2	2	2	>256	64	128	>256	>320	32	>256	>256	>256	>256	LYFN00000000
XH829	79	A	2014-12-07	ZJFH	195	1	3	3	2	2	96	3	2	2	2	2	2	2	2	2	>256	64	128	>256	20	128	>256	>256	>256	>256	LYFM00000000
XH830	79	B	2015-01-15	ZJFH	195	1	3	3	2	2	96	3	2	2	2	2	2	2	2	2	>256	>256	>256	>256	40	64	>256	>256	>256	>256	LYFL00000000
XH833	80	A	2014-03-05	ZJFH	195	1	3	3	2	2	96	3	2	2	2	2	2	2	2	2	>256	64	256	>256	>320	128	>256	>256	>256	>256	LYFK00000000
XH834	80	B	2014-04-06	ZJFH	195	1	3	3	2	2	96	3	2	2	2	2	2	2	2	2	>256	>256	>256	>256	80	128	>256	>256	>256	>256	LYFJ00000000
XH835	81	A	2014-03-06	ZJFH	208	1	3	3	2	2	97	3	2	2	2	2	2	2	2	2	>256	64	256	>256	>320	32	>256	128	>256	>256	LYFI00000000
XH836	81	B	2014-04-17	ZJFH	195	1	3	3	2	2	96	3	2	2	2	2	2	2	2	2	>256	32	128	>256	>320	128	>256	>256	>256	>256	LYFH00000000
XH837	82	A	2013-06-26	ZJFH	195	1	3	3	2	2	96	3	2	2	2	2	2	2	2	2	>256	128	256	>256	40	64	>256	>256	>256	>256	LYFG00000000
XH838	82	B	2013-07-28	ZJFH	191	1	3	3	2	2	94	3	2	2	2	2	2	2	2	2	2	128	>256	16	>320	128	64	128	64	1	LYFF00000000
XH780	83	A	2013-07-04	ZJFH	208	1	3	3	2	2	97	3	2	2	2	2	2	2	2	2	>256	16	256	>256	>320	64	>256	128	>256	>256	LYFE00000000
XH781	83	B	2013-09-01	ZJFH	195	1	3	3	2	2	96	3	2	2	2	2	2	2	2	2	>256	16	256	>256	>320	64	>256	>256	>256	>256	LYFD00000000
XH821	84	A	2014-09-01	ZJFH	195	1	3	3	2	2	96	3	2	2	2	2	2	2	2	2	>256	64	256	>256	>320	128	>256	>256	>256	>256	LYFC00000000
XH822	84	B	2014-10-13	ZJFH	195	1	3	3	2	2	96	3	2	2	2	2	2	2	2	2	>256	64	128	>256	>320	128	>256	>256	>256	>256	LYFB00000000
XH827	85	A	2012-08-31	ZJFH	447	1	15	13	12	4	106	2	10	1	3	2	1	4	4	4	1	16	256	16	10	0.5	2	8	4	2	LYFA00000000
XH828	85	B	2013-06-09	ZJFH	447	1	15	13	12	4	106	2	10	1	3	2	1	4	4	4	2	16	64	16	10	0.5	1	8	4	2	LYEZ00000000
XH839	86	A	2012-04-12	ZJFH	208	1	3	3	2	2	97	3	2	2	2	2	2	2	2	2	>256	64	256	>256	>320	32	>256	128	>256	>256	LYEY00000000
XH840	86	B	2012-08-05	ZJFH	369	1	3	3	2	2	106	3	2	2	2	2	2	2	2	2	2	64	256	>256	>320	128	>256	128	64	>256	LYEX00000000
																																	#REF!
